# Supplementary material for: Teaching the laboratory assessment of neutrophil chemotaxis: a simulation-based approach for undergraduate immunology
Source: Immunohorizons. 2025 Oct 9;9(11):vlaf049. doi: 10.1093/immhor/vlaf049 (PMC12597877; doi:10.1093/immhor/vlaf049)
Supplement: vlaf049_Supplementary_Data [file vlaf049_supplementary_data.zip]

Archive with 1 entries (1 files):
- Combined Supplementary Materials.pdf
